# Supplementary material for: Distribution and Assembly Processes of Soil Fungal Communities along an Altitudinal Gradient in Tibetan Plateau
Source: J Fungi (Basel). 2021 Dec 16;7(12):1082. doi: 10.3390/jof7121082 (PMC8706254; doi:10.3390/jof7121082)
Supplement: Supplementary file 1 [file jof-07-01082-s001.zip]

Archive with 1 entries (1 files):
- jof-1463629-supplementary.pdf
